# Supplementary material for: Comparison of estimated glomerular filtration rate equations on prediction of mortality, kidney failure and acute kidney injury
Source: Nephrol Dial Transplant. 2025 Mar 11;40(10):1876–86. doi: 10.1093/ndt/gfaf054 (PMC12477466; doi:10.1093/ndt/gfaf054)
Supplement: gfaf054_Supplemental_Files [file gfaf054_supplemental_files.zip]

Archive with 2 entries (2 files):
- Revised_Supplemental_material_10022025.docx
- Supplemental_figure_1_interactive.html
